# Supplementary material for: Inhibition of host PARP1 contributes to the anti-inflammatory and antitubercular activity of pyrazinamide
Source: Nat Commun. 2023 Dec 9;14:8161. doi: 10.1038/s41467-023-43937-1 (PMC10710439; doi:10.1038/s41467-023-43937-1)
Supplement: Supplementary file 4 — Source Data [file 41467_2023_43937_MOESM4_ESM.zip]

Archive with 2 entries (2 files):
- Source Data.xlsx
- Uncropped Western Blots.pdf
