# Supplementary material for: Inhibition of host PARP1 contributes to the anti-inflammatory and antitubercular activity of pyrazinamide
Source: Nat Commun. 2023 Dec 9;14:8161. doi: 10.1038/s41467-023-43937-1 (PMC10710439; doi:10.1038/s41467-023-43937-1)
Supplement: Supplementary file 4 — Source Data [file 41467_2023_43937_MOESM4_ESM.zip › Source Data.xlsx]

## Sheet: Fig 1
Figure 1 c	PARP1 melting temperature (Tm)
PARP1 melting temperature (Tm)	No ligand	0.25 mM	1.0 mM
NAM	46	48.5	50
PZA	46	47	48
Derivative melt curves				NAM			PZA
	Temperature (°C)	PARP1		PARP1 + 0.25 mM NAM	PARP1 + 1.0 mM NAM		PARP1 + 0.25 mM PZA	PARP1 + 1.0 mM PZA
	26	-21675.7		4512.27	12462.6		-11452	-4191.65
	27	-27334.5		-2258.55	5732.13		-15904.4	-6452.51
	28	-33415.5		-9298.61	-933.511		-20688.5	-9056.9
	29	-38454.2		-14824.8	-5781.29		-24670.8	-11433.9
	30	-41252.6		-17466.5	-7576.48		-26936.3	-13062.9
	31	-41250.6		-16707.6	-5990.9		-27061.8	-13629
	32	-38580.7		-12905.5	-1553.47		-25139.8	-13070.7
	33	-33860.2		-6974.12	4709.27		-21615.6	-11529.2
	34	-27898.6		24.358	11685.4		-17077.1	-9256.31
	35	-21483.1		7163.74	18448.3		-12107.1	-6536.92
	36	-15298.6		13743.8	24337.2		-7221.96	-3647.34
	37	-9940.69		19238.8	28908.7		-2868.28	-845.266
	38	-5938.38		23204.4	31845.5		567.414	1628.02
	39	-3729.77		25222.3	32880.4		2755.59	3546.8
	40	-3576.41		24910.4	31761		3442.96	4711.75
	41	-5452.58		21993.5	28261.7		2498.38	4973.08
	42	-8965.11		16409.3	22240.3		-20.6816	4264.27
	43	-13353.6		8419.35	13729		-3802.98	2639.37
	44	-17600.5		-1311.88	3039.15		-8260.52	302.294
	45	-20639		-11710.1	-9151.31		-12581.2	-2387.58
	46	-21608		-21398	-21768.9		-15872.4	-4948.66
	47	-20073.4		-28928.7	-33417.8		-17368.6	-6858.65
	48	-16129.7		-33106.5	-42581.1		-16638	-7671.5
	49	-10339.7		-33295.5	-47928.7		-13707.1	-7134.88
	50	-3541.86		-29596.6	-48655.7		-9045.74	-5261.52
	51	3389.01		-22807.6	-44728.1		-3414.74	-2320.8
	52	9734.56		-14175	-36925		2359.71	1245.69
	53	15028.4		-5041.02	-26635.6		7588.36	4950.53
	54	19061.9		3476.13	-15477.7		11831.4	8379.29
	55	21834.8		10665.1	-4885.28		14908.1	11266.1
	56	23486.8		16241.2	4182.42		16840.3	13511.1
	57	24233.6		20248.9	11331.9		17780.8	15149.8
	58	24318.7		22920.9	16643.4		17955.7	16296.6
	59	23984.6		24554.4	20478		17626.8	17088.2
	60	23458.5		25431.7	23276.2		17061.7	17649.9
	61	22942		25789.3	25410.3		16506.4	18088.7
	62	22602.3		25818	27113.3		16160.9	18505.1
	63	22562.9		25679.2	28475.7		16163.7	19002.8
	64	22893.5		25519.8	29485.8		16589.7	19678.2
	65	23602.9		25474.6	30088.5		17453.6	20591.4
	66	24640.8		25659.1	30242.4		18718.9	21739.3
	67	25917.5		26152.9	29963.8		20310.2	23050.5
	68	27336		26983	29349.5		22130.5	24410.4
	69	28825.3		28112.2	28573.3		24080.7	25703.7
	70	30351		29443.8	27857.1		26071.9	26847.7
	71	31899.3		30843.6	27428.1		28028.6	27803.1
	72	33446.1		32180.6	27470.4		29883.9	28563.2
	73	34938.7		33365.5	28083.4		31574.7	29134.1
	74	36303.1		34373.4	29256.7		33040.8	29521.6
	75	37469.3		35236.1	30872.9		34228.6	29728.6
	76	38391.6		36013.9	32742.8		35096.7	29759.4
	77	39052.3		36761.8	34658.3		35622.1	29624.2
	78	39452.6		37507.4	36444.8		35803.9	29339.5
	79	39604.3		38244.3	37991		35663.2	28927
	80	39528.7		38940.5	39251.7		35240.3	28411.1
	81	39255.5		39550.8	40229.8		34588.6	27816.6
	82	38815.6		40029.8	40947.4		33766.6	27164.4
	83	38230.7		40340.4	41423.6		32828.8	26469.3
	84	37507.6		40456.3	41662.6		31817.6	25739
	85	36642		40359.9	41656.6		30759.2	24974.7
	86	35625.9		40036.3	41391.4		29662.9	24172.8
	87	34449.2		39463.5	40845.2		28522.1	23322.7
	88	33088		38595.4	39972		27309	22398.5
	89	31480.8		37335.3	38674		25960.3	21344.9
	90	29507.8		35513.3	36778.7		24360.5	20064
	91	26996.6		32897.9	34052.9		22346.5	18420.8
	92	23780.8		29273.3	30282.3		19756.7	16285.5
	93	19808.5		24579.5	25412.5		16526	13611.6
	94	15252.4		19048	19687.6		12783.1	10512.9
	95	10537.5		13232.3	13679.9		8876.34	7282.11

## Sheet: Fig 2
Figure 2 b	Uncropped Western blots
Figure 2 c	PAR fold change
										PAR levels normalized to MNNG; each column represents values from an individual blot normalized to the corresponding MNNG control										Repeated measures (RM) one-way ANOVA (Geisser-Greenhouse correction) with Dunnett's multiple comparisons test (with individual variances computed for each comparison)
	Absolute PAR levels
MNNG	19.9674	21.3349	20.4135	19.2079	16.2489	39.7155	21.5867		MNNG	1	1	1	1	1	1	1				Mean Diff.	95.00% CI of diff.	Below threshold?	Summary	Adjusted P Value
UNT	0.062183	0.022503	0.04768	0.043267	0.006745	0.018832	0.063736		UNT	0.003328	0.001055	0.002336	0.002253	0.000415	0.000474	0.002953			MNNG vs. UNT	0.9982	0.9965 to 0.9999	Yes	****	<0.0001
PZA (100)	7.22661	10.4516	11.6392	10.2917	4.71315	13.3537	9.20897		PZA (100)	0.368858	0.489885	0.570174	0.535808	0.29006	0.336232	0.426604			MNNG vs. PZA (100)	0.5689	0.4172 to 0.7207	Yes	****	<0.0001
PZA (250)	5.15764	1.95523	12.1159	5.79246	2.92849	1.60945	2.79923		PZA (250)	0.267723	0.091645	0.593526	0.301567	0.180227	0.040524	0.129674			MNNG vs. PZA (250)	0.7707	0.5035 to 1.038	Yes	***	0.0002
POA (100)	9.44154	20.2604	14.7942	21.2937	12.1928	6.96298	14.9243		POA (100)	0.480126	0.949637	0.724724	1.10859	0.750379	0.175321	0.691363			MNNG vs. POA (100)	0.3028	-0.1358 to 0.7415	No	ns	0.1934
POA (250)	10.9172	13.2032	15.0519	21.6863	16.8535	17.7704	19.9571		POA (250)	0.56166	0.618853	0.737353	1.12903	1.03721	0.447442	0.92451			MNNG vs. POA (250)	0.2206	-0.1491 to 0.5903	No	ns	0.2928
NA (100)	34.9992	14.7052	12.7632	18.555	9.44759	2.17755	13.8782		NA (100)	1.7916	0.689257	0.625233	0.966011	0.581431	0.054829	0.642907			MNNG vs. NA (100)	0.2355	-0.5253 to 0.9963	No	ns	0.8304
NA (250)	23.454	7.72297	9.9467	17.8658	12.4712	3.21701	19.3637		NA (250)	1.19752	0.361988	0.487261	0.930132	0.767514	0.081001	0.897022			MNNG vs. NA (250)	0.3254	-0.2271 to 0.8779	No	ns	0.3027
NAM (100)	4.83472	0.029097	4.58973	0.024917	7.86813	1.48939	0.230557		NAM (100)	0.26181	0.001364	0.224838	0.001297	0.484227	0.037501	0.010681			MNNG vs. NAM (100)	0.854	0.5871 to 1.121	Yes	***	0.0001
NAM (250)	3.22743	0.029344	0.235519	0.005852	1.11978	0.026121	0.513392		NAM (250)	0.175569	0.001375	0.011537	0.000305	0.068914	0.000658	0.023783			MNNG vs. NAM (250)	0.9597	0.8669 to 1.053	Yes	****	<0.0001
Tp (10)	0.021587	0.039471	0.007002	0.037744	0.018619	0.018442	0.025106		Tp (10)	0.001	0.00185	0.000343	0.001965	0.001146	0.000464	0.001163			MNNG vs. Tp (10)	0.9989	0.9980 to 0.9998	Yes	****	<0.0001
Tp (25)	0.015295	0.014832	0.024278	0.024466	0.007294	0.042955	0.011437		Tp (25)	0.000709	0.000695	0.001189	0.001274	0.000449	0.001082	0.00053			MNNG vs. Tp (25)	0.9992	0.9987 to 0.9996	Yes	****	<0.0001

## Sheet: Fig 3
Figure 3 b	Unprocessed and uncropped Western blots
Figure 3 c	PAR fold change											Two-way ANOVA with uncorrected Fisher's LSD test, with a single pooled variance
												Predicted (LS) mean diff.	95.00% CI of diff.	Below threshold?	Summary	Individual P Value
PZA	1.29967	0.145431	0.142531	0.023709	1.11705	0.044409	0.060161	0.242308			PZA vs. Vehicle	0.6156	0.1206 to 1.111	Yes	*	0.0159
Tp	0.336724	0.459952	0.255118	0.11188	0.566737	0.068037	0.28431	0.378284			Tp vs. Vehicle	0.6924	0.1974 to 1.187	Yes	**	0.0071
RIF	1.33511	0.806765	0.281545	0.237575	0.773749	0.271983	2.07368	0.466029			RIF vs. Vehicle	0.2192	-0.3033 to 0.7417	No	ns	0.4029
Uninfected	0.772186	0.591902	0.730909	0.481357	0.274434	0.084037					Uninfected vs. Vehicle	0.5109	0.01591 to 1.006	Yes	*	0.0433
	Note: For each treatment group, vehicle control values run on the same blot are shown in Supplementary Figure 4a and provided on the corresponding Source Data sheet.
Figure 3 d	CFU fold change											One-way ANOVA with Tukey's multiple comparisons test
												Mean Diff.	95.00% CI of diff.	Below threshold?	Summary	Adjusted P Value
Vehicle	-0.567775	-0.352803	-0.100639	0.974472	-0.759992	-0.408073	-0.202749	1.18812	0.229437		Vehicle vs. PZA	1.187	0.03070 to 2.343	Yes	*	0.0425
PZA	0.343055	-2.47091	-2.22327	0.7902	-2.42144	-2.1258	0.644716	-2.03332			Vehicle vs. Tp	-0.7643	-1.921 to 0.3921	No	ns	0.2934
Tp	0.545414	1.90879	0.441727	0.672038	0.144365	1.26751	0.31136	0.823555			Vehicle vs. RIF	3.012	1.855 to 4.168	Yes	****	<0.0001
RIF	-2.83029	-3.45991	-2.49111	-3.35551	-3.03773	-3.15395	-2.99944	-2.76492			PZA vs. Tp	-1.951	-3.141 to -0.7615	Yes	***	0.0006
											PZA vs. RIF	1.825	0.6346 to 3.014	Yes	**	0.0013
											Tp vs. RIF	3.776	2.586 to 4.966	Yes	****	<0.0001

## Sheet: Fig 4
Figure 4 b	Lung CFU (end of treatment) - M.tb H37Rv infection in C3HeB/FeJ mice
														Two-way ANOVA with Šídák's multiple comparisons test
Lung bacterial burden (log10 CFU)														Predicted (LS) mean diff.	95.00% CI of diff.	Below threshold?	Summary	Adjusted P Value			D'Agostino & Pearson test for normal distribution
Vehicle	6.81959	7.03456	7.28672	8.36183	6.62737	6.97929	7.18461	8.57548	7.6168	8.16581			Vehicle vs. Tp	-0.6865	-1.750 to 0.3765	No	ns	0.4519			K2	P value	Passed normality test (alpha=0.05)?	P value summary
Tp	7.93278	9.29615	7.82909	8.0594	7.53173	8.65487	7.69872	8.21092					Vehicle vs. PZA	1.485	0.5055 to 2.464	Yes	***	0.0006		Vehicle	1.672	0.4335	Yes	ns
PZA	6.13389	5.05959	7.73042	4.91645	5.16409	8.17756	4.96592	5.26156	8.03208	5.35404	4.9903		Vehicle vs. RIF	3.215	2.212 to 4.217	Yes	****	<0.0001		Tp	3.721	0.1556	Yes	ns
RIF	4.55707	3.92745	4.89625	3.88689	3.61353	4.03185	4.34964	4.23341	4.38793	4.62244			Vehicle vs. RIF + Tp	1.994	1.015 to 2.973	Yes	****	<0.0001		PZA	2.898	0.2348	Yes	ns
RIF + Tp	5.11369	6.18679	5.35343	5.04377	5.51798	5.17505	5.01063	5.22111	5.15474	6.18868	6.21933		Vehicle vs. RIF + PZA	6.982	5.979 to 7.984	Yes	****	<0.0001		RIF	0.09947	0.9515	Yes	ns
RIF + PZA	0	0	0.164242	1.65072	0	0.894453	2.12618	0	0	0			PZA vs. RIF	1.73	0.7507 to 2.709	Yes	****	<0.0001		RIF + Tp	2.713	0.2575	Yes	ns
													RIF vs. RIF + Tp	-1.221	-2.200 to -0.2415	Yes	**	0.0067		RIF + PZA	4.989	0.0825	Yes	ns
													RIF vs. RIF + PZA	3.767	2.765 to 4.769	Yes	****	<0.0001
Figure 4 d	Lung inflammation (end of treatment) - M.tb H37Rv infection in C3HeB/FeJ mice													One-way ANOVA with uncorrected Fisher's least significant difference (LSD) test (with a single pooled variance)
													Area of inflammation (μm3)	Mean Diff.	95.00% CI of diff.	Below threshold?	Summary	Individual P Value
Area of inflammation (μm3)													Vehicle vs. Tp	4190087	-14888227 to 23268400	No	ns	0.6383
Vehicle	49523750	58363420	42571700										Vehicle vs. PZA	25679460	8615298 to 42743622	Yes	**	0.0069
Tp	52187770	39737970											Vehicle vs. RIF	21049217	3985055 to 38113379	Yes	*	0.0201
PZA	14794820	42901400	15724270										Vehicle vs. RIF + Tp	43459324	26395162 to 60523486	Yes	***	0.0002
RIF	25341220	25413110	36556890										Vehicle vs. RIF + PZA	29318103	12253941 to 46382265	Yes	**	0.003
RIF + Tp	2322593	10165600	7592704										Tp vs. PZA	21489373	2411060 to 40567687	Yes	*	0.0306
RIF + PZA	30082240	11990510	20431810										Tp vs. RIF	16859130	-2219183 to 35937443	No	ns	0.0778
													Tp vs. RIF + Tp	39269238	20190924 to 58347551	Yes	***	0.0009
													Tp vs. RIF + PZA	25128017	6049703 to 44206330	Yes	*	0.0145
													PZA vs. RIF	-4630243	-21694405 to 12433919	No	ns	0.5625
													PZA vs. RIF + Tp	17779864	715702 to 34844026	Yes	*	0.0425
													PZA vs. RIF + PZA	3638643	-13425519 to 20702805	No	ns	0.648
													RIF vs. RIF + Tp	22410108	5345946 to 39474270	Yes	*	0.0147
													RIF vs. RIF + PZA	8268887	-8795275 to 25333049	No	ns	0.309
													RIF + Tp vs. RIF + PZA	-14141221	-31205383 to 2922941	No	ns	0.0954
Figure 4 e	% lung involvement (end of treatment) - M.tb H37Rv infection in C3HeB/FeJ mice													One-way ANOVA with uncorrected Fisher's least significant difference (LSD) test (with a single pooled variance)
														Mean Diff.	95.00% CI of diff.	Below threshold?	Summary	Individual P Value
Lung involvement (%)													Vehicle vs. Tp	5.553	-10.70 to 21.80	No	ns	0.4677
Vehicle	42.51	55.69	40.77										Vehicle vs. PZA	23.41	8.872 to 37.94	Yes	**	0.0046
Tp	45.59	35.95											Vehicle vs. RIF	19.18	4.645 to 33.71	Yes	*	0.0143
PZA	16.17	37.13	15.45										Vehicle vs. RIF + Tp	38.75	24.22 to 53.28	Yes	***	0.0001
RIF	24.32	23.31	33.8										Vehicle vs. RIF + PZA	26.09	11.55 to 40.62	Yes	**	0.0023
RIF + Tp	2.37	10.93	9.42										Tp vs. PZA	17.85	1.603 to 34.10	Yes	*	0.0341
RIF + PZA	27.37	11.59	21.75										Tp vs. RIF	13.63	-2.623 to 29.88	No	ns	0.092
													Tp vs. RIF + Tp	33.2	16.95 to 49.45	Yes	***	0.0009
													Tp vs. RIF + PZA	20.53	4.283 to 36.78	Yes	*	0.0179
													PZA vs. RIF	-4.227	-18.76 to 10.31	No	ns	0.5352
													PZA vs. RIF + Tp	15.34	0.8088 to 29.88	Yes	*	0.0403
													PZA vs. RIF + PZA	2.68	-11.85 to 17.21	No	ns	0.6926
													RIF vs. RIF + Tp	19.57	5.035 to 34.10	Yes	*	0.0129
													RIF vs. RIF + PZA	6.907	-7.628 to 21.44	No	ns	0.3181
													RIF + Tp vs. RIF + PZA	-12.66	-27.20 to 1.871	No	ns	0.0815
Figure 4 f	Lung fibroblasts (end of treatment) - M.tb H37Rv infection in C3HeB/FeJ mice
														One-way ANOVA with Dunnett's multiple comparisons test (with a single pooled variance)
Vimentin (% positive area)														Mean Diff.	95.00% CI of diff.	Below threshold?	Summary	Adjusted P Value
Vehicle	34.0126	40.7534	25.7499										Vehicle vs. Tp	2.383	-8.608 to 13.37	No	ns	0.9493
Tp	28.901	33.3426											Vehicle vs. PZA	8.432	-1.399 to 18.26	No	ns	0.1009
PZA	22.8411	29.1398	23.2396										Vehicle vs. RIF	7.308	-2.523 to 17.14	No	ns	0.1739
RIF	26.6805	25.6967	26.215										Vehicle vs. RIF + Tp	15.64	5.805 to 25.47	Yes	**	0.0028
RIF + Tp	14.6801	19.1769	19.7528										Vehicle vs. RIF + PZA	10.36	0.5257 to 20.19	Yes	*	0.0383
RIF + PZA	26.2001	23.3069	19.9395

## Sheet: Fig 5
Figure 5 b	Lung CFU (end of treatment) - M.tb H37Rv ΔpncA infection in WT and PARP1-/- mice																													D'Agostino & Pearson test for normal distribution
	Male					Female					Male					Female							Two-way ANOVA with Šídák's multiple comparisons test							K2	P value	Passed normality test (alpha=0.05)?	P value summary
Lung bacterial burden (log10 CFU)	Untreated										PZA												Predicted (LS) mean diff.	95.00% CI of diff.	Below threshold?	Summary	Adjusted P Value		UNT (PARP1-/-)	1.095	0.5783	Yes	ns
PARP1-/-	6.22577	7.81832	6.86034	6.39822	6.30666	5.54554	5.87974	7.39288	5.59441	5.38427	6.84078	6.14964	6.47314	6.2027	6.20298	5.34837	5.74535	5.62274	6.07471	5.6539		PARP1-/-: Untreated vs. PZA	0.3092	-0.2810 to 0.8994	No	ns	0.4058		PZA (PARP1-/-)	0.152	0.9268	Yes	ns
WT	6.12613	6.0036	5.82911	6.03081	5.69864	6.6256	4.73532	5.90192	5.56322	5.1171	6.03127	5.89123	5.56634	5.71987	6.26364	5.42256	5.34206	5.19601		5.76165		WT: Untreated vs. PZA	0.07485	-0.5316 to 0.6813	No	ns	0.9493		UNT (WT)	1.328	0.5147	Yes	ns
																													PZA (WT)	0.2378	0.8879	Yes	ns
Figure 5 c	Lung cytokine/chemokine concentrations (end of treatment) - M.tb H37Rv ΔpncA infection in WT and PARP1-/- mice																													D'Agostino & Pearson test for normal distribution
	Male					Female					Male					Female							Two-way ANOVA with Šídák's multiple comparisons test						IL-1β	K2	P value	Passed normality test (alpha=0.05)?	P value summary
IL-1β (pg/ml)	Untreated										PZA											IL-1β	Predicted (LS) mean diff.	95.00% CI of diff.	Below threshold?	Summary	Adjusted P Value		UNT (PARP1-/-)	2.049	0.359	Yes	ns
PARP1-/-	30.05	65.78	67.96	34.4	51.37	38.35	7.03*	7.43*	54.14	33.61	99.24*	56.5	61.44	56.9	77.05	51.37	39.93	36.77	58.48	54.14		PARP1-/-	-7.774	-25.16 to 9.615	No	ns	0.5129		PZA (PARP1-/-)	0.786	0.675	Yes	ns
WT	53.74	68.75	51.37	31.24	81.2	67.96	34.4	57.29	35.19	26.5	53.94	19.37	20.36	37.56	21.75	17.78	42.49	50.98	21.94			WT	18.97	2.525 to 35.41	Yes	*	0.0215		UNT (WT)	1.112	0.5736	Yes	ns
																													PZA (WT)	2.707	0.2584	Yes	ns
	Male					Female					Male					Female							Two-way ANOVA with Šídák's multiple comparisons test						TNFα	K2	P value	Passed normality test (alpha=0.05)?	P value summary
TNFα (pg/ml)	Untreated										PZA											TNFα	Predicted (LS) mean diff.	95.00% CI of diff.	Below threshold?	Summary	Adjusted P Value		UNT (PARP1-/-)	0.7834	0.6759	Yes	ns
PARP1-/-	22.5	55.25	52.89	35.79	41.48	29.14	10.13*	9.99*	36.89	22.84	53.89	42.63	41.96	43.11	58.74	30.81	28.71	27.01	35.39	27.86		PARP1-/-	-1.914	-14.17 to 10.34	No	ns	0.9198		PZA (PARP1-/-)	1.083	0.5819	Yes	ns
WT	39.25	46.71	47.64	29.35	55.07	51.06	28.92	30.91	27.01	17.74	40.03	25.28	21.82	35.09	18.69	18.45	23.73	32.87	23.62			WT	10.75	-1.125 to 22.62	No	ns	0.0813		UNT (WT)	1.199	0.549	Yes	ns
																													PZA (WT)	1.307	0.5201	Yes	ns
	Male					Female					Male					Female							Two-way ANOVA with Šídák's multiple comparisons test						IL-12	K2	P value	Passed normality test (alpha=0.05)?	P value summary
IL-12 (pg/ml)	Untreated										PZA											IL-12	Predicted (LS) mean diff.	95.00% CI of diff.	Below threshold?	Summary	Adjusted P Value		UNT (PARP1-/-)	0.6242	0.7319	Yes	ns
PARP1-/-	4.36	7.42	9.38	8.41	8.41	6.42	4.4*	4.9*	7.42	5.91	7.42	6.42	6.42	8.41	8.41	7.42	6.92	8.41	11.3*	6.42		PARP1-/-	-0.1449	-1.569 to 1.280	No	ns	0.9649		PZA (PARP1-/-)	3.097	0.2125	Yes	ns
WT	8.41	8.41	7.42	7.42	6.42	10.35	9.38	8.41	8.41	7.42	5.4	7.42	8.41	5.4	4.36	6.92	12.3*	5.91	7.42			WT	1.8	0.4093 to 3.191	Yes	**	0.0095		UNT (WT)	0.7752	0.6787	Yes	ns
	Note: IL-12 readings were close to the lower limit of detection by our multiplex ELISA as shown in the graph below. As a result, samples with low fluorescence intensity could only be discriminated in increments of ~0.5 pg/ml, leading to several identical values.																												PZA (WT)	0.4092	0.815	Yes	ns
																	*outliers removed from analysis
Figure 5 d	Change in lung cytokine/chemokine levels relative to untreated control (end of treatment) - M.tb H37Rv ΔpncA infection in WT and PARP1-/- mice
	Male					Female				Male					Female								Two-way ANOVA with Šídák's multiple comparisons test
Fold change (after PZA)	WT									PARP1-/-												WT - PARP1-/-	Predicted (LS) mean diff.	95.00% CI of diff.	Below threshold?	Summary	Adjusted P Value
IFNγ	0.952	0.439	0.362	0.817	0.398	0.337	3.522*	1.042	0.744	2.064*	1.215	1.13	1.374	1.467	1.241	0.927	0.823	1.1	1.27			IFNγ	-0.5355	-0.9200 to -0.1510	Yes	**	0.0012
IL-1ß	1.063	0.382	0.401	0.74	0.428	0.35	0.837	1.004	0.432	2.113*	1.203	1.308	1.212	1.641	1.094	0.85	0.783	1.245	1.153			IL-1ß	-0.5391	-0.9121 to -0.1661	Yes	***	0.0006
TNFα	1.071	0.677	0.584	0.939	0.5	0.494	0.635	0.88	0.632	1.453	1.149	1.131	1.162	1.583	0.831	0.774	0.728	0.954	0.751			TNFα	-0.3392	-0.7027 to 0.02443	No	ns	0.0856
MCP-1	1.001*	0.55	0.256	0.59	0.253	0.467	0.445	0.828	0.467	1.731	0.948	1.077	1.397	1.565	0.49	0.581	0.5	1.163	0.583			MCP-1	-0.5215	-0.8969 to -0.1461	Yes	**	0.0012
RANTES	0.691	0.575	0.502	0.876	0.683	0.621	0.71	1.325*	0.739	1.485	1.127	1.12	1.073	1.509	1.439	1.084	0.994	1.322	0.881			RANTES	-0.5288	-0.9041 to -0.1534	Yes	***	0.001
IL-10	0.455	0.478	0.134	0.564	1.013	0.132	0.755	1.025	1.015	1.734*	0.462	1.07	0.625	0.481	1.016	0.465	0.907	0.453	1.341			IL-10	-0.1388	-0.5118 to 0.2342	No	ns	0.9686
IL-12	0.658	0.904	1.025	0.658	0.531	0.843	1.494*	0.72	0.904	1.028	0.89	0.89	1.165	1.165	1.028	0.959	1.165	1.567*	0.89			IL-12	-0.2396	-0.6241 to 0.1449	No	ns	0.5599
IL-6	2.826*	0.624	0.423	0.673	0.484	0.534	0.861	1.76	1.004	0.925	0.823	1.423	0.9	1.582	0.718	0.585	0.442	0.869	0.311			IL-6	-0.06243	-0.4378 to 0.3129	No	ns	>0.9999
LIX	0.811	0.774	0.756	0.835	0.959	1.123	0.887	1.015	1.208	0.888	0.861	0.883	0.915	0.965	0.936	1.036	0.934	1.086	1.038			LIX	-0.02442	-0.3880 to 0.3392	No	ns	>0.9999
KC	1.263	0.589	0.674	1.07	0.308	0.568	0.721	1.395	0.697	1.141	1.082	0.74	0.929	1.07	0.757	0.578	0.644	0.722	0.563			KC	-0.01316	-0.3767 to 0.3504	No	ns	>0.9999
	*outliers removed from analysis

## Sheet: Fig 6
Figure 6 b	CFU - DAY 1 post infection - M.tb H37Rv infection in WT and PARP1-/- mice																																				D'Agostino & Pearson test for normal distribution
Lung bacterial burden (CFU)	Female				Male								Unpaired t test (two-tailed)							How big is the difference?							F test to compare variances						Data analyzed				K2	P value	Passed normality test (alpha=0.05)?	P value summary
WT	100	15*	60	95	110	95	85	105	80				P value	P value summary	Significantly different (P < 0.05)?	One- or two-tailed P value?	t, df			Mean of column A	Mean of column B	Difference between means (B - A) ± SEM	95% confidence interval	R squared (eta squared)			F, DFn, Dfd	P value	P value summary	Significantly different (P < 0.05)?			Sample size, column A	Sample size, column B		WT	2.643	0.2667	Yes	ns
PARP1-/-	45	60	90	50	35	110		100	130				0.3253	ns	No	Two-tailed	t=1.019, df=14			91.25	77.5	-13.75 ± 13.49	-42.68 to 15.18	0.0691			4.699, 7, 7	0.0585	ns	No			8	8		PARP1-/-	1.545	0.4619	Yes	ns
		*outlier removed from analysis
Figure 6 c	CFU - Start of treatment - M.tb H37Rv infection in WT and PARP1-/- mice																																				D'Agostino & Pearson test for normal distribution
Lung bacterial burden (log10 CFU)	Male			Female									Unpaired t test (two-tailed)							How big is the difference?							F test to compare variances						Data analyzed				K2	P value	Passed normality test (alpha=0.05)?	P value summary
WT	7.1864	7.30643	6.94729	7.07112	7.61023	7.29328							P value	P value summary	Significantly different (P < 0.05)?	One- or two-tailed P value?	t, df			Mean of column A	Mean of column B	Difference between means (B - A) ± SEM	95% confidence interval	R squared (eta squared)			F, DFn, Dfd	P value	P value summary	Significantly different (P < 0.05)?			Sample size, column A	Sample size, column B		WT	N too small
PARP1-/-	6.98919	7.065	7.90978	6.15194	6.57035	7.03563							0.2985	ns	No	Two-tailed	t=1.097, df=10			7.236	6.954	-0.2821 ± 0.2573	-0.8554 to 0.2911	0.1074			6.599, 5, 5	0.0589	ns	No			6	6		PARP1-/-	N too small
																																					D'Agostino & Pearson test for normal distribution
Figure 6 d	CFU - End of treatment - M.tb H37Rv infection in WT and PARP1-/- mice																																				K2	P value	Passed normality test (alpha=0.05)?	P value summary
	Male			Female			Male				Female						Two-way ANOVA with Šídák's multiple comparisons test																			UNT (PARP1-/-)	N too small
Lung bacterial burden (log10 CFU)	Untreated						PZA										Predicted (LS) mean diff.	95.00% CI of diff.	Below threshold?	Summary	Adjusted P Value															PZA (PARP1-/-)	1.696	0.4283	Yes	ns
WT	6.08842	5.94564		5.89665	5.76729	5.637	4.91645	5.06209	4.56072	3.66639	4.32395	4.77669	4.73351	3.45446		Untreated: PARP1-/- vs. WT	0.3452	-0.5743 to 1.265	No	ns	0.8733															UNT (WT)	N too small
PARP1-/-	6.4396	6.75879	6.45353	5.5933	6.04728	5.98082	6.29545	5.00043	5.89743	5.75618	4.59322	4.70134	4.98872	4.63696		PZA: PARP1-/- vs. WT	0.7969	0.03764 to 1.556	Yes	*	0.0361															PZA (WT)	1.599	0.4496	Yes	ns
																WT: Untreated vs. PZA	1.43	0.5645 to 2.296	Yes	***	0.0005
																PARP1-/-: Untreated vs. PZA	0.9785	0.1584 to 1.799	Yes	*	0.0135

## Sheet: Fig S1
Supplementary Fig. 1	PARP1 fluorescence vs. temperature plots
					NAM			PZA
	Temperature (°C)		PARP1		PARP1 + 0.25 mM NAM	PARP1 + 1.0 mM NAM		PARP1 + 0.25 mM PZA	PARP1 + 1.0 mM PZA
	26		63591.1		84501.2	88117.6		63967.9	63734.6
	27		66715.6		86544.4	90685.2		66333.2	64488.8
	28		70300.5		89911.2	94075.5		69223	65676.8
	29		74229.9		92718.7	96974.1		72320.4	67091
	30		77377.8		95483	98474.8		75224.9	68492
	31		81259.8		97390.3	99642.6		77212.5	69366.8
	32		83969.1		98342.5	100212		79125.8	70736.6
	33		85462.3		98934.8	99857.3		80782.5	71840.8
	34		87831		98859	99385		82064.2	72071.7
	35		88681.7		98508.7	98228.5		83171.9	73049.9
	36		90007.2		97716.5	96951.4		83644.4	73279.3
	37		90133.1		96701.5	95129.2		83213.7	73174
	38		90303.1		95165.1	93072.3		83286.8	73160.4
	39		90214.2		93236.8	90817.7		82655.4	72583.5
	40		88877.7		91423.3	89175		81975.2	72431.1
	41		88621.8		89104.6	86585.9		81430.7	71452.1
	42		88535.3		87562.2	84444		80218.6	70880.4
	43		88461.1		85972	83265.8		80008.7	70300.7
	44		89856.8		85215.2	81849		80192.8	70101.5
	45		91727.8		85386.1	81612.8		80721.7	69903.8
	46		93692.6		86647.4	82284.1		82339.8	70105
	47		96513.6		88755.4	83965.9		84356.2	70846.2
	48		99123.8		92368.3	87211		86905.8	72148.4
	49		99395.2		96142	90894.7		88922.8	73356
	50		99061.9		99278.7	95765		90087.7	74420.4
	51		99050.7		101115	99942		89788.7	74762.3
	52		98481.6		101634	103329		89472.1	74407.6
	53		96767		101511	104738		88354.7	74451.3
	54		96059.5		100640	104806		87434	73384.6
	55		93518.3		99784.1	104057		86515.3	72356.5
	56		92472.4		98488.3	103484		84863.9	71541.2
	57		91685.9		97153.4	102389		83573.2	70425.4
	58		89305.5		95842.6	101365		82541.3	69359.1
	59		88012.4		94376.6	99791		81155.2	68408.4
	60		86933.6		92958.1	98856.3		80069.7	67360.3
	61		85824.6		91580.1	97882.4		79327.9	66319.1
	62		84638.6		90309.4	96162.6		78784.1	64893.7
	63		83308.5		88808.8	94975		77682.9	63815.4
	64		82052.1		87207.4	92669.8		76564.8	62923
	65		80647.8		85757.1	90770.4		75485.3	61143.1
	66		79159.7		84143.4	88809.5		74481.7	60039.5
	67		77342.2		83147.5	86876.8		73122.3	58503.8
	68		76535.9		81834.6	85870.6		71660.4	56788
	69		74182.2		80475.7	84361.8		70480.6	55443.6
	70		72528.1		78913.7	83055.9		68549.4	53361.2
	71		71370.9		77153.8	81521.7		67063.5	51859.7
	72		69226.3		75341	80593.5		65039.8	50201.4
	73		67210.9		73439.9	79529.5		63028.7	48183.3
	74		64916.7		71711.3	77993.6		60984.3	46514.6
	75		62696.2		69878.9	76290.2		58884.8	44484.8
	76		60742.8		68005.1	74672.1		56484.1	42688.2
	77		58584.4		66161.2	72666.6		54325.3	41141.4
	78		56224.1		64131.7	70735.1		52048.7	39048.2
	79		53708		62136.7	68691.4		49900.2	37334.3
	80		51658.9		60084.6	66504.8		47755.1	35691.6
	81		49719.3		58045.2	64526.1		45467.8	34104.2
	82		47264.4		55809.7	62379.6		43650.1	32368.5
	83		45247		53617.8	60292.2		41722.1	30792
	84		43197		51626.6	57876.7		39724	29262.7
	85		41111.8		49425.3	55902.5		37934.8	27892
	86		39052.1		47305.5	53582.9		36208.8	26306.6
	87		37114.4		45154.5	51611		34523	24915.4
	88		35656.8		43117.9	49429.4		32779.7	23635.4
	89		33453.2		41222.1	47438.8		31300.2	22359.9
	90		31949.4		39361.8	45539.9		29972.4	21142.8
	91		30581.2		37436.9	43652.7		28482.2	19975
	92		29070.2		35633.3	41834.2		27067.6	18817.6
	93		27290		33927.3	40155.9		25785.9	17759.8
	94		26081.3		32246.1	38283.7		24361.8	16550.2
	95		24621.1		30590.8	36625.6		23088.4	15659.9

## Sheet: Fig S2
Supplementary Fig. 2 a-c	Uncropped Western blots (PAR, b-Actin) - TNFα (red outline), LPS (yellow outline), MNNG (lavender outline)
Supplementary Fig. 2 d	Uncropped Western blots (PAR, b-Actin) - M.tb infection (in vitro)

## Sheet: Fig S3
Supplementary Fig. 3 a	Uncropped Western blots (PAR, b-Actin at the start of treatment / 1 month post infection)
Supplementary Fig. 3 b	Relative PAR levels at the start of treatment (by mouse)
	PAR levels (normalized to b-Actin)						Unpaired t test						How big is the difference?						F test to compare variances					Data analyzed
Uninfected	0.1056	0.016761	0.168918	0.809225	3.8995		P value	P value summary	Significantly different (P < 0.05)?	One- or two-tailed P value?	t, df		Mean of column A	Mean of column B	Difference between means (B - A) ± SEM	95% confidence interval	R squared (eta squared)		F, DFn, Dfd	P value	P value summary	Significantly different (P < 0.05)?		Sample size, column A	Sample size, column B
Infected	4.89013	1.93918	4.78721	1.8948	2.6103		0.0564	ns	No	Two-tailed	t=2.229, df=8		1	3.224	2.224 ± 0.9979	-0.07676 to 4.525	0.3831		1.209, 4, 4	0.8583	ns	No		5	5
Supplementary Fig. 3 c	Linear regression of lung PAR levels and lung CFU (log10) (at treatment start)
									Best-fit values					Std. Error			95% Confidence Intervals				Goodness of Fit			Is slope significantly non-zero?					Equation		Data
PAR level	4.89013	1.93918	4.78721	1.8948	2.6103				Slope	Y-intercept	X-intercept	1/slope		Slope	Y-intercept		Slope	Y-intercept	X-intercept		R squared	Sy.x		F	DFn, DFd	P value	Deviation from zero?				Number of X values	Maximum number of Y replicates	Total number of values	Number of missing values
CFU (log10)	7.30677	7.02119	7.1979	7.01991	7.08665		PAR vs. lung CFU		0.07915	6.871	-86.82	12.63		0.01383	0.0483		0.03514 to 0.1232	6.718 to 7.025	-199.6 to -54.63		0.9161	0.04152		32.75	1, 3	0.0106	Significant		Y = 0.07915*X + 6.871		5	1	5	0
Supplementary Fig. 3 d	Linear regression of lung PAR levels and lung, spleen or body weight (g) (at treatment start)
									Best-fit values					Std. Error			95% Confidence Intervals				Goodness of Fit			Is slope significantly non-zero?					Equation		Data
PAR level	4.89013	1.93918	4.78721	1.8948	2.6103				Slope	Y-intercept	X-intercept	1/slope		Slope	Y-intercept		Slope	Y-intercept	X-intercept		R squared	Sy.x		F	DFn, DFd	P value	Deviation from zero?				Number of X values	Maximum number of Y replicates	Total number of values	Number of missing values
Lung weight (g)	0.239	0.186	0.194	0.182	0.214		PAR vs. lung weight		0.009864	0.1712	-17.35	101.4		0.007068	0.02469		-0.01263 to 0.03236	0.09263 to 0.2498	-infinity to -2.949		0.3937	0.02122		1.948	1, 3	0.2572	Not Significant		Y = 0.009864*X + 0.1712		5	1	5	0
									Best-fit values					Std. Error			95% Confidence Intervals				Goodness of Fit			Is slope significantly non-zero?					Equation		Data
PAR level	4.89013	1.93918	4.78721	1.8948	2.6103				Slope	Y-intercept	X-intercept	1/slope		Slope	Y-intercept		Slope	Y-intercept	X-intercept		R squared	Sy.x		F	DFn, DFd	P value	Deviation from zero?				Number of X values	Maximum number of Y replicates	Total number of values	Number of missing values
Spleen weight (g)	0.146	0.104	0.152	0.162	0.137	PAR vs. spleen weight			0.005282	0.1232	-23.32	189.3		0.007969	0.02783		-0.02008 to 0.03064	0.03459 to 0.2118	-infinity to -1.185		0.1277	0.02393		0.4392	1, 3	0.5549	Not Significant		Y = 0.005282*X + 0.1232		5	1	5	0
									Best-fit values					Std. Error			95% Confidence Intervals				Goodness of Fit			Is slope significantly non-zero?					Equation		Data
PAR level	4.89013	1.93918	4.78721	1.8948	2.6103				Slope	Y-intercept	X-intercept	1/slope		Slope	Y-intercept		Slope	Y-intercept	X-intercept		R squared	Sy.x		F	DFn, DFd	P value	Deviation from zero?				Number of X values	Maximum number of Y replicates	Total number of values	Number of missing values
Body weight (g)	25.11	25.84	27.89	24.27	26.87		PAR vs. body weight		0.3819	24.76	-64.84	2.618		0.5024	1.755		-1.217 to 1.981	19.18 to 30.35	-infinity to -9.845		0.1616	1.508		0.578	1, 3	0.5024	Not Significant		Y = 0.3819*X + 24.76		5	1	5	0

## Sheet: Fig S4
Supplementary Fig. 4 a	Relative PAR levels after treatment
PZA vs. Vehicle											Two-way ANOVA with uncorrected Fisher's LSD test
Vehicle	0.346581	1.42114	0.895372	1.31981	0.905069	1.11204					Predicted (LS) mean diff.	95.00% CI of diff.	Below threshold?	Summary	Individual P Value
PZA	1.29967	0.145431	0.142531	0.023709	1.11705	0.044409	0.060161	0.242308		PZA vs. Vehicle	0.6156	0.1206 to 1.111	Yes	*	0.0159
Tp vs. Vehicle											Predicted (LS) mean diff.	95.00% CI of diff.	Below threshold?	Summary	Individual P Value
Vehicle	1.55193	1.21711	0.886678	1.04656	0.808042	0.489688				Tp vs. Vehicle	0.6924	0.1974 to 1.187	Yes	**	0.0071
Tp	0.336724	0.459952	0.255118	0.11188	0.566737	0.068037	0.28431	0.378284
RIF vs. Vehicle											Predicted (LS) mean diff.	95.00% CI of diff.	Below threshold?	Summary	Individual P Value
Vehicle	1.89276	0.722702	0.509173	0.978526	0.896843					RIF vs. Vehicle	0.2192	-0.3033 to 0.7417	No	ns	0.4029
RIF	1.33511	0.806765	0.281545	0.237575	0.773749	0.271983	2.07368	0.466029
Uninfected vs. Vehicle											Predicted (LS) mean diff.	95.00% CI of diff.	Below threshold?	Summary	Individual P Value
Vehicle	0.758554	1.85267	1.78667	0.97152	0.635171	0.849789	0.603628	0.541997		Uninfected vs. Vehicle	0.5109	0.01591 to 1.006	Yes	*	0.0433
Uninfected	0.772186	0.591902	0.730909	0.481357	0.274434	0.084037
Supplementary Fig. 4 b	PAR levels vs. CFU at the end of treatment (by mouse, grouped by treatment)
	PAR (lung)									Lung CFU (log10)
Vehicle	0.346581	1.42114	0.895372	1.31981	0.905069	1.11204				6.81959	7.03456	7.28672	6.62737	7.18461	8.57548
PZA	1.29967	0.145431	0.142531	0.023709	1.11705	0.044409	0.060161	0.242308		7.73042	4.91645	5.16409	8.17756	4.96592	5.26156	8.03208	5.35404
Tp	0.336724	0.459952	0.255118	0.11188	0.566737	0.068037	0.28431	0.378284		7.93278	9.29615	7.82909	8.0594	7.53173	8.65487	7.69872	8.21092
RIF	1.33511	0.806765	0.281545	0.237575	0.773749	0.271983	2.07368	0.466029		4.55707	3.92745	4.89625	4.03185	4.34964	4.23341	4.38793	4.62244
Supplementary Fig. 4 c	Linear regression of lung PAR levels and lung CFU (log10) (by group)
Vehicle										Vehicle	Best-fit values						Std. Error				95% Confidence Intervals					Goodness of Fit				Is slope significantly non-zero?					Equation			Data
PAR level	0.346581	1.42114	0.895372		1.31981		0.905069	1.11204			Slope	Y-intercept	X-intercept	1/slope			Slope	Y-intercept			Slope	Y-intercept	X-intercept			R squared	Sy.x			F	DFn, DFd	P value	Deviation from zero?					Number of X values	Maximum number of Y replicates	Total number of values	Number of missing values
CFU (log10)	6.81959	7.03456	7.28672		6.62737		7.18461	8.57548			0.1925	7.062	-36.69	5.195			0.8924	0.9458			-2.285 to 2.670	4.436 to 9.688	-infinity to -1.696			0.0115	0.7672			0.04652	1, 4	0.8398	Not Significant		Y = 0.1925*X + 7.062			6	1	6	0
																																						Data
PZA										PZA	Best-fit values						Std. Error				95% Confidence Intervals					Goodness of Fit				Is slope significantly non-zero?					Equation			Data
PAR level	1.29967	0.145431	0.142531	0.023709	1.11705	0.044409	0.060161	0.242308			Slope	Y-intercept	X-intercept	1/slope			Slope	Y-intercept			Slope	Y-intercept	X-intercept			R squared	Sy.x			F	DFn, DFd	P value	Deviation from zero?					Number of X values	Maximum number of Y replicates	Total number of values	Number of missing values
CFU (log10)	7.73042	4.91645	5.16409	8.17756	4.96592	5.26156	8.03208	5.35404			0.09985	6.162	-61.71	10.01			1.176	0.725			-2.777 to 2.976	4.388 to 7.936	-infinity to -1.644			0.001201	1.604			0.007215	1, 6	0.9351	Not Significant		Y = 0.09985*X + 6.162			8	1	8	0
Tp										Tp	Best-fit values						Std. Error				95% Confidence Intervals					Goodness of Fit				Is slope significantly non-zero?					Equation			Data
PAR level	0.336724	0.459952	0.255118	0.11188	0.566737	0.068037	0.28431	0.378284			Slope	Y-intercept	X-intercept	1/slope			Slope	Y-intercept			Slope	Y-intercept	X-intercept			R squared	Sy.x			F	DFn, DFd	P value	Deviation from zero?					Number of X values	Maximum number of Y replicates	Total number of values	Number of missing values
CFU (log10)	7.93278	9.29615	7.82909	8.0594	7.53173	8.65487	7.69872	8.21092			-0.3252	8.252	25.37	-3.075			1.4	0.4831			-3.751 to 3.101	7.070 to 9.434	2.476 to +infinity			0.008912	0.6186			0.05396	1, 6	0.824	Not Significant		Y = -0.3252*X + 8.252			8	1	8	0
RIF										RIF	Best-fit values						Std. Error				95% Confidence Intervals					Goodness of Fit				Is slope significantly non-zero?					Equation			Data
PAR level	1.33511	0.806765	0.281545	0.237575	0.773749	0.271983	2.07368	0.466029			Slope	Y-intercept	X-intercept	1/slope			Slope	Y-intercept			Slope	Y-intercept	X-intercept			R squared	Sy.x			F	DFn, DFd	P value	Deviation from zero?					Number of X values	Maximum number of Y replicates	Total number of values	Number of missing values
CFU (log10)	4.55707	3.92745	4.89625	4.03185	4.34964	4.23341	4.38793	4.62244			0.009202	4.369	-474.8	108.7			0.2019	0.1988			-0.4848 to 0.5032	3.882 to 4.855	-infinity to -7.895			0.0003461	0.3427			0.002077	1, 6	0.9651	Not Significant		Y = 0.009202*X + 4.369			8	1	8	0
Supplementary Fig. 4 d	Linear regression of lung PAR levels and lung CFU (log10) (all groups combined)
PAR level	0.346581	1.42114	0.895372	1.31981	0.905069	1.11204		1.29967	0.145431	0.142531	0.023709	1.11705	0.044409	0.060161	0.242308		0.336724	0.459952	0.255118	0.11188	0.566737	0.068037	0.28431	0.378284		1.33511	0.806765	0.281545	0.237575	0.773749	0.271983	2.07368	0.466029
CFU (log10)	6.81959	7.03456	7.28672	6.62737	7.18461	8.57548		7.73042	4.91645	5.16409	8.17756	4.96592	5.26156	8.03208	5.35404		7.93278	9.29615	7.82909	8.0594	7.53173	8.65487	7.69872	8.21092		4.55707	3.92745	4.89625	4.03185	4.34964	4.23341	4.38793	4.62244
	Best-fit values						Std. Error				95% Confidence Intervals					Goodness of Fit				Is slope significantly non-zero?					Equation			Data
	Slope	Y-intercept	X-intercept	1/slope			Slope	Y-intercept			Slope	Y-intercept	X-intercept			R squared	Sy.x			F	DFn, DFd	P value	Deviation from zero?					Number of X values	Maximum number of Y replicates	Total number of values	Number of missing values
	-0.5443	6.768	12.43	-1.837			0.6011	0.472			-1.776 to 0.6871	5.801 to 7.734	4.197 to +infinity			0.02844	1.695			0.8197	1, 28	0.373	Not Significant		Y = -0.5443*X + 6.768			30	1	30	0
Supplementary Fig. 4 e	Linear regression of lung PAR levels and lung CFU (log10) (Veh + Tp - no antibiotics)
PAR level	0.346581	1.42114	0.895372	1.31981	0.905069	1.11204		0.336724	0.459952	0.255118	0.11188	0.566737	0.068037	0.28431	0.378284
CFU (log10)	6.81959	7.03456	7.28672	6.62737	7.18461	8.57548		7.93278	9.29615	7.82909	8.0594	7.53173	8.65487	7.69872	8.21092
	Best-fit values						Std. Error				95% Confidence Intervals					Goodness of Fit				Is slope significantly non-zero?					Equation			Data
	Slope	Y-intercept	X-intercept	1/slope			Slope	Y-intercept			Slope	Y-intercept	X-intercept			R squared	Sy.x			F	DFn, DFd	P value	Deviation from zero?					Number of X values	Maximum number of Y replicates	Total number of values	Number of missing values
	-0.7954	8.248	10.37	-1.257			0.434	0.3217			-1.741 to 0.1501	7.547 to 8.949	5.055 to +infinity			0.2187	0.6968			3.36	1, 12	0.0917	Not Significant		Y = -0.7954*X + 8.248			14	1	14	0

[truncated: 5 more sheets: Fig S6, Fig S7, Fig S8, Fig S9, Fig S10]
